# Supplementary material for: Differential Transcriptional Programs Reveal Modular Network Rearrangements Associated with Late-Onset Alzheimer’s Disease
Source: Int J Mol Sci. 2025 Mar 6;26(5):2361. doi: 10.3390/ijms26052361 (PMC11900169; doi:10.3390/ijms26052361)
Supplement: Supplementary file 1 [file ijms-26-02361-s001.zip]

Archive with 1 entries (1 files):
- ijms-3481988-supplementary.pdf
